# Supplementary material for: Unveiling the Impact of Climatic Factors on the Distribution Patterns of Caragana spp. in China’s Three Northern Regions
Source: Plants (Basel). 2025 Aug 1;14(15):2368. doi: 10.3390/plants14152368 (PMC12349240; doi:10.3390/plants14152368)
Supplement: Supplementary file 1 [file plants-14-02368-s001.zip]

Archive with 1 entries (1 files):
- plants-3700727-supplementary.pdf
